# Supplementary material for: New Polyketides from a Marine Sponge-Derived Fungus, Neopestalotiopsis sp., with Anti-Renal Fibrosis Activity
Source: Mar Drugs. 2025 Mar 29;23(4):148. doi: 10.3390/md23040148 (PMC12028388; doi:10.3390/md23040148)
Supplement: Supplementary file 1 [file marinedrugs-23-00148-s001.zip]

Archive with 1 entries (1 files):
- marinedrugs-3535245-supplementary.pdf
